# Supplementary material for: In-hospital survival characteristics and predictive model for patients with malignant tumors and sepsis
Source: Front Med (Lausanne). 2026 Feb 25;13:1751311. doi: 10.3389/fmed.2026.1751311 (PMC12975745; doi:10.3389/fmed.2026.1751311)
Supplement: Supplementary file 2 [file Table_1.xlsx]

## Sheet: Sheet1
Model	Best Params
RF	{'max_depth': None, 'n_estimators': 200}
NNET	{'alpha': 0.001, 'hidden_layer_sizes': (100,)}
SGBT	{'learning_rate': 0.1, 'n_estimators': 200}
KNN	{'n_neighbors': 3, 'weights': 'distance'}
SVM	{'C': 10, 'kernel': 'rbf'}
DT	{'max_depth': None, 'min_samples_split': 2}
LR	{'C': 1, 'penalty': 'l2'}
NB	{}
