# Supplementary material for: In-hospital survival characteristics and predictive model for patients with malignant tumors and sepsis
Source: Front Med (Lausanne). 2026 Feb 25;13:1751311. doi: 10.3389/fmed.2026.1751311 (PMC12975745; doi:10.3389/fmed.2026.1751311)
Supplement: Supplementary file 3 [file Table_2.xlsx]

## Sheet: univariate_results
variable	OR	CI_lower	CI_upper	p_value
SOFA	1.23658	1.18756	1.28792	＜0.001
prothrombin_time_activity	0.980614	0.974586	0.986646	＜0.001
fibrinogen	0.798272	0.740948	0.858219	＜0.001
neutrophil_count	1.03814	1.025	1.05145	＜0.001
white_blood_cell_count	1.02664	1.016	1.03778	＜0.001
red_cell_distribution_width	1.07913	1.04306	1.11571	＜0.001
prealbumin	0.995373	0.993251	0.997407	＜0.001
albumin	0.952516	0.931443	0.97377	＜0.001
high_density_lipoprotein_cholesterol	0.495867	0.354438	0.687975	＜0.001
blood_urea_nitrogen	1.02962	1.01487	1.04404	＜0.001
troponin_t	1.5835	1.22762	2.07658	0.000550577
international_normalized_ratio	1.28127	1.11458	1.48912	0.000610748
cerebrovascular_disease	1.68071	1.23385	2.26551	0.000795873
total_bilirubin	1.00255	1.001	1.00401	0.000847957
prothrombin_time	1.02527	1.01021	1.04127	0.000955244
direct_bilirubin	1.00285	1.001	1.0046	0.00175086
age	1.01575	1.00578	1.02598	0.00205715
total_carbon_dioxide	0.965537	0.941143	0.990402	0.0070384
potassium	1.24598	1.05036	1.47171	0.0104717
hemoglobin	0.993916	0.988876	0.998938	0.0180547
aspartate_aminotransferase	1.00019	1.00002	1.00037	0.0229723
low_density_lipoprotein_cholesterol	0.872918	0.774389	0.979341	0.0233137
hematocrit	0.980297	0.963295	0.997465	0.0251531
diabetes_mellitus	1.40209	1.03021	1.88713	0.0283855
total_cholesterol	0.900712	0.816363	0.990661	0.0342065
platelet_distribution_width	0.959957	0.916906	1.00626	0.0846295
alanine_aminotransferase	1.00029	0.999885	1.00066	0.11758
hypertension	1.20979	0.933267	1.56431	0.147983
chronic_kidney_disease	1.31509	0.780187	2.11202	0.278485
coronary_artery_disease	1.18381	0.814464	1.68282	0.360861
non_high_density_lipoprotein_cholesterol	0.953815	0.859174	1.05355	0.363472
sodium	1.00858	0.989273	1.02799	0.382881
hsCRP	1.00069	0.999111	1.00222	0.385968
gender	0.892088	0.688393	1.1602	0.390685
chronic_obstructive_pulmonary_disease	0.796201	0.383825	1.47948	0.503383
thrombin_time	1.00266	0.992378	1.01039	0.541875
creatinine	1.00029	0.999285	1.00117	0.545936
activated_partial_thromboplastin_time	1.00273	0.993073	1.01121	0.551719
platelet_count	0.999732	0.998751	1.00068	0.586049
liver_disease	0.931429	0.625393	1.34893	0.716362
lymphocyte_count	1.00645	0.951646	1.04116	0.744143
